# Supplementary material for: Physicians’ awareness of medication-related osteonecrosis of the jaw in patients with osteoporosis
Source: PLoS One. 2024 Jan 26;19(1):e0297500. doi: 10.1371/journal.pone.0297500 (PMC10817186; doi:10.1371/journal.pone.0297500)
Supplement: S1 File — (XLSX) [file pone.0297500.s001.xlsx]

## Sheet: response
Sex	Age	Work sector	Position at medical school	Specialty	Length of antiresorptive drug prescription	Frequency of drug prescription	Recognition of MRONJ	Practice includes patients with MRONJ	Source of knowledge about MRONJ	Have read articles about MRONJ in the past 3 years	Awareness Q1:Do antiresorptive drugs cause the risk of developing MRONJ?	Awareness Q2:Are patients with poor oral health conditions at greater risk for developing MRONJ than those with good oral health conditions?	Awareness Q3:Is MRONJ an important consideration in patients with osteoporosis?	Practice Q1:Did you inform the patients about the risks associated with MRONJ before antiresorptive therapy?	Reason Q1:Why did you not inform the patients of the details of the risks associated with MRONJ before starting antiresorptive therapy?	Practice Q2:Did you refer the patients to a dentist for an oral examination and preparation before antiresorptive therapy?	Reason Q2:Why did you not refer the patients to a dentist for an oral examination and preparation before starting antiresorptive therapy?	Practice Q3:Did you refer the patients to a dentist for oral health care during antiresorptive therapy?	Reason Q3:Why did you not refer the patients to a dentist for oral health care during antiresorptive therapy?	Practice Q4:Did you inquire about the patients’ oral symptoms while monitoring them?	Reason Q4:Why did you not inquire about patients’ oral symptoms while monitoring them	Practice Q5:When you suspected that one of your patients has MRONJ, did you refer the patient to a dentist?	Reason Q5:Why will you not refer the patients to a dentist if you suspect that they have MRONJ?	Practice Q6:Did you recommend oral health care to the patients who receive antiresorptive drugs?	Reason Q6:Why did you not recommend oral health care to the patients who were receiving antiresorptive drugs?	Role in MRONJ prevention:What role do you think you play in reducing the risk of developing MRONJ?
1	1	2		2	1	2	1	1	4	1	1	1	3	2	1	2	3	3	7	3	2	3	3, 1	3	3	2
2	1	2		4	1	1	1	2	4	2	1	1	1	3	1, 2	1		1		3	3	1		1		3
1	1	2		2	1	2	1	2	3	1	1	3	1	3	1	2	1	2	5	2	1	1		2	1	3, 4
1	2	2		5	1	1	1	2	3	1	1	3	1	1		3	6	3	2	3	1	1		2	1	2, 3
1	2	3		1	1	2	1	2	1	1	1	1	1	1		1		1		3	1	1		3	2	3
2	3	1	1	1	3	3	1	2	2	1	1	1	1	3	1, 4	3	1, 4, 6, 7, 5	3	2, 1, 7, 4, 6	3	4	1		3	1, 5	1, 2, 3
2	3	1	1	1	3	2	1	2	2	1	1	1	1	1		1		3	2	1		1		1		1, 2, 3
2	4	1	1	1	3	2	1	1	3	1	1	1	1	1		1		3	1	3	1	1		2	2	2
2	3	2		1	3	3	1	2	1	2	1	1	3	1		3	1	3	1	3	1, 3	1		3	5	1, 2, 3
2	3	1	1	1	3	3	1	1	1	1	1	1	1	3	1	1		1		1		1		1		1, 2, 3
1	2	1	1	1	1	2	1	2	2	1	1	1	1	1		1		3	8	1		1		1		1
1	3	1	1	2	3	3	1	1	1	1	1	1	1	1		3	1	3	1	1		1		1		1
2	1	1	2	1	1	1	1	2	3	1	1	1	1	3	1	3	1	3	1	3	1	1		1		3
1	2	2		2	1	1	1	2	1	2	1	1	1	3	1	1		2	1, 4	3	1	1		2	1	1, 2, 3
1	1	1	2	2	1	1	1	2	2	1	1	1	1	1		1		3	1	3	1	1		1		1
2	2	1	1	2	1	2	1	2	2	1	1	1	1	1		3	1	3	1	1		1		1		1
2	3	1	1	4	2	1	1	2	1	1	1	1	1	3	1	3	1, 5	3	1, 4	3	1	1		3	2	1, 2, 3
1	2	3		2	1	1	1	2	3	1	1	1	1	3	1	3	1	3	1	3	1	1		1		1
1	2	1	1	2	2	2	1	1	1	1	1	1	1	1		1		1		1		1		1		1, 2, 3
1	2	4		2	2	1	1	2	1	1	1	1	3	1		3	1	3	1	1		1		1		1, 2
1	1	1	2	1	1	1	2	2	5
1	1	3		2	1	2	1	2	4	2	1	1	1	3	1	1		3	1	1		1		1		2, 3
2	1	1	2	3	1	1	1	2	3	1	1	2	1	3	1	1		2	2	3	1	1		3	2	1, 2
1	2	1	3	1	1	2	1	2	1	1	1	1	1	1		1		1		3	3	1		1		3
1	4	1	1	2	3	3	1	2	2	1	1	1	1	1		1		3	3	1		1		1		1
2	2	3		4	1	1	2	2	5
2	2	4		3	1	1	1	2	3	2	1	1	1	1		1		1		3	1	1		1		1, 2, 3
1	2	2		3	1	1	1	2	4	2	1	1	1	3	1	1		2	1	2	3	1		1		2
2	2	1	1	3	1	1	1	2	4	2	1	1	1	1		1		2	8	2	1	1		2	3, 4	1, 2, 3
2	1	4		3	1	1	1	2	4	1	1	1	1	1		1		1		3	1, 4	1		2	1	2
2	2	2		2	1	1	2	2	5
2	2	4		3	1	1	1	2	4	2	1	1	1	1		1		1		3	1	1		3	1	2
2	1	1	2	5	1	1	1	2	1	2	3	3	1	3	2	1		2	1	3	1	1		1		1, 2
2	4	1	1	1	3	1	1	1	2	1	1	1	1	3	4	3	6, 5	3	2, 8	2	1	1		1		1
2	3	1	1	1	3	1	1	2	2	1	1	1	1	1		1		1		1		1		1		1, 2, 3
1	2	1	1	2	1	3	1	1	2	1	1	1	1	1		3	1, 4	3	1	1		1		1		3
1	4	4		2	3	3	1	1	1	1	1	1	1	1		3	1	3	1	1		1		1		3
2	2	1	1	4	1	2	1	2	1	1	1	1	1	1		3	4, 6, 7	3	2, 1	1		1		1		1, 2, 3
2	1	1	3	4	1	2	1	2	1	1	1	1	1	3	1	2	1	3	1	3	1	1		3	2	1, 2, 3
1	4	4		2	3	2	1	2	1	1	1	1	1	3	1	3	1	3	2	3	1	1		3	1	1, 2, 3
1	1	1	3	4	1	2	1	2	4	1	1	1	1	1		3	1	3	4, 6	2	1	1		3	3	3
1	3	1	1	2	2	1	1	2	3	2	1	1	1	1		3	2	2	2	3	1	1		2	2	2
2	2	1	3	1	1	2	1	1	4	1	1	1	1	1		1		3	5	1		1		1		3
1	2	1	1	2	2	3	1	1	2	1	1	1	1	1		3	1, 7	3	1, 3	1		1		1		1, 2, 3
1	3	1	1	2	3	2	1	2	2	1	1	2	1	2	1	2	2	3	3	2	1, 3	1		2	2	4
2	2	4		5	1	1	1	2	2	1	1	1	1	1		3	7	3	6	3	1	1		3	2	1, 2, 3
1	1	3		2	1	1	1	2	3	2	1	1	1	1		2	1, 5	2	1	1		1		3	1	1, 2, 3
1	1	2		2	1	1	1	2	1	1	1	1	1	3	1	3	2	3	1, 3	2	1	1		2	1	3
1	3	1	1	2	3	3	1	2	2	1	1	1	1	3	1	3	4	2	1	3	1	1		3	1	1
2	1	2		1	1	1	1	1	3	1	1	1	1	1		1		3	8	3	3	1		1		1, 2, 3
1	4	1	1	2	2	3	1	2	2	1	1	1	1	1		3	8	3	8	3	3	1		1		2
2	2	1	3	4	1	1	1	2	4	2	1	1	1	2	1	2	5	3	1	3	1	1		3	1	2
1	2	1	3	4	1	2	1	2	1	1	1	1	1	3	1	2	1	2	1	3	3	1		3	2	2
1	1	1	3	2	1	1	1	2	3	1	1	2	1	3	1	3	1	2	1	3	1	1		1		1, 2, 3
2	1	1	2	3	1	1	1	2	4	2	1	3	1	1		1		2	2, 1, 3	2	1, 3	1		2	2, 1	2, 3
2	2	3		5	1	1	1	2	3	2	1	1	1	3	1	3	1	3	1	1		1		1		1, 2
2	2	2		1	2	2	1	2	4	1	1	1	1	1		3	1	3	1, 3, 6	1		1		1		1, 2
2	1	2		3	1	1	1	2	4	2	1	3	1	3	1	1		1		3	1	1		3	2, 1	2
2	2	4		4	1	1	1	2	3	1	1	1	1	1		1		3	1	1		1		1		1
2	2	1	1	1	1	1	1	2	2	1	1	1	1	1		1		3	1, 3, 6	3	1	1		1		3
1	1	1	1	1	1	1	1	2	1	1	1	1	1	1		1		3	2	1		1		1		1
1	2	1	1	1	2	2	1	2	3	1	1	1	1	3	1	1		3	2	3	1	1		1		1, 2, 3
1	1	4		3	1	1	1	2	2	1	1	1	1	1		1		3	1	3	1	1		1		1, 2, 3
1	1	1	2	2	1	1	1	2	1	1	1	1	1	3	1	1		2	1, 4	3	1	1		2	1	1, 2
2	2	3		3	1	1	1	2	4	2	1	1	1	1		1		3	2, 1, 3, 4	3	1, 3	1		3	4, 2, 1	1, 2, 3
1	1	3		3	1	1	2	2	5
1	1	2		1	1	1	1	2	4	2	1	3	1	3	1, 3	2	3	2	5	3	2, 1	1		3	3, 2, 1	1, 2, 3
2	2	2		1	1	1	1	2	1	1	1	1	1	1		1		1		1		1		1		1, 2, 3
1	1	4		3	1	1	2	2	5
1	2	1	1	2	2	3	1	1	3	1	1	1	1	1		3	1	3	1, 3	3	1	1		1		1, 2, 3
2	1	1	2	3	1	1	1	2	4	2	1	1	1	2	1	2	1	2	2, 1	2	1	1		2	2, 1	1, 2, 3
1	2	1	1	2	1	2	1	2	1	1	1	1	1	3	1	3	1, 5	3	1, 4	3	1	1		1		1, 2, 3
2	1	2		4	1	1	1	2	3	2	3	1	1	3	2	3	3, 1, 5	3	5, 1, 3, 4	3	1	1		3	1	1, 2, 3
1	1	2		2	1	1	1	2	4	1	1	1	1	3	1	1		3	1, 3	3	1	1		1		1, 2, 3
1	2	2		1	2	1	1	1	4	1	1	1	1	3	1, 4	3	2, 1, 5	1		3	1	1		1		1, 2, 3
1	1	2		2	1	2	1	1	3	2	1	1	1	1		3	1, 5	2	3, 4, 6	2	2	1		2	4	2
2	2	1	1	5	2	1	1	2	3	2	3	1	1	1		3	1	3	1	1		1		1		1, 2, 3
1	2	3		5	1	1	1	2	1	2	1	1	1	3	1	2	7, 5	2	4, 6	3	1	1		3	1	1, 2, 3
2	2	3		5	1	1	1	2	3	2	3	1	1	1		1		3	2	1		1		3	2	3
2	3	4		5	3	1	1	2	3	1	3	1	1	1		1		3	1	3	1	1		1		1, 2, 3
2	2	1	3	1	1	2	1	2	3	1	1	1	2	1		3	1	3	1	1		1		1		1, 2
1	2	1	2	2	2	2	1	1	3	1	1	1	1	1		1		3	8	1		1		3	5	1
2	1	4		1	1	1	1	2	3	1	1	3	1	1		1		1		1		1		2	5	1
2	1	3		5	1	1	1	2	3	1	1	1	1	1		1		3	2	2	1	1		2	2	1, 2, 3
2	1	4		3	1	1	1	2	4	2	3	1	3	1		1		1		1		1		1		1, 3
1	2	3		5	2	1	1	2	3	2	1	3	1	3	1	2	5	2	1	3	1	1		1		1, 2, 3
2	1	1	2	4	1	1	1	2	3	2	1	3	3	2	1, 3	2	2, 5	2	2, 3	2	1	1		2	1	2
2	3	3		5	2	1	2	2	5
1	4	4		2	2	1	1	2	3	2	3	3	3	2	1	2	3	2	5	2	1	1		2	5	4
2	1	2		4	1	1	1	2	3	1	1	1	1	1		1		3	1	1		1		1		2
2	2	1	1	4	1	1	1	1	4	1	1	1	1	1		3	1	3	4, 6	1		1		1		1, 2
2	2	2		5	1	1	1	2	4	2	1	1	1	2	1	2	3	2	5	2	2	1		2	3	1, 2, 3
1	2	1	2	2	1	2	1	2	2	1	1	1	1	1		3	2, 1	3	1	1		1		1		2
1	1	1	2	2	1	1	1	2	2	1	1	1	1	2	1	1		2	3, 4	2	2	1		2	4	1, 2
2	1	1	2	2	1	1	1	2	3	1	1	1	1	3	1	3	1, 4	2	1	3	2, 1	1		3	3	1, 2
2	4	2		5	3	1	1	2	4	2	2	2	1	1		1		2	5	3	3	1		2	4	2, 3
2	2	1	3	1	1	1	1	2	1	1	1	1	1	1		1		3	8	2	1	1		3	1	1, 2, 3
2	1	3		1	1	1	2	2	5
1	1	4		3	1	1	1	2	4	1	1	1	1	3	2	1		3	2	1		1		1		3
1	2	1	1	5	2	1	1	2	2	1	1	1	1	1		3	1, 5	3	1, 4	1		1		3	1	1, 2, 3
1	1	1	2	5	1	1	2	2	4
1	1	1	2	5	1	1	1	2	4	1	1	1	1	3	4	3	1	3	1	3	1	1		2	1	1, 2, 3
2	1	1	2	5	1	1	1	2	3	2	1	1	1	3	1	2	2, 1, 4	2	4	3	1, 3	1		3	2	2, 3
2	1	1	2	5	1	1	2	2	5
1	1	1	2	5	1	1	1	2	1	2	1	2	1	1		1		2	2	1		1		1		2
2	1	1	1	2	1	1	1	2	3	2	1	1	1	1		3	1	2	2	1		1		2	1	3
1	1	1	2	5	1	1	2	2	5
1	3	1	1	2	3	3	1	1	1	1	1	2	1	3	1	2	1, 4, 5, 3	2	5, 2, 1	3	1, 3	1		3	5	4
1	2	3		2	1	2	1	2	1	1	1	1	1	1		1		1		3	1	1		2	1	2
1	3	1	1	2	3	2	1	1	2	1	3	2	1	3	1	2	5	2	4, 6	3	1, 3	3	1	1		1, 2
2	1	1	3	4	1	2	1	2	4	1	1	1	1	1		3	1, 5	3	1	3	1	1		2	2	1, 2
1	1	3		2	2	1	1	1	3	1	1	1	1	1		3	2, 1, 7	3	1, 3, 6	1		1		1		1, 2, 3
1	4	4		4	3	1	2	2	5
2	1	2		2	1	1	1	2	1	1	1	1	1	3	4	3	1	3	1	3	1	1		3	1	1, 2, 3
1	2	2		3	2	1	1	2	2	1	1	1	1	1		3	2, 1	3	1, 3, 4	1		1		3	2	1, 2, 3
1	4	4		2	3	1	1	2	1	2	1	1	1	2	1	2	8	2	8	2	2	1		2	3	2
1	4	4		2	3	1	1	2	2	1	1	3	2	1		2	3	2	5	2	1	1		3	1	2
1	3	2		1	3	3	1	1	1	1	1	1	1	1		3	2	3	3	1		1		1		3
1	4	3		2	3	1	1	2	3	1	1	1	1	1		3	1	3	1	3	1	1		3	1	1
2	4	1	1	5	3	1	1	1	2	2	1	3	1	1		3	1	3	1	3	1	3	1	2	1	1, 2, 3
2	2	4		4	1	1	1	2	3	2	1	1	1	1		2	3	2	5	2	1	2	2, 1	2	3, 2	1, 2, 3
1	4	4		2	2	1	1	2	2	1	1	3	1	2	1	2	2	2	8	3	1	1		3	3	2, 3
1	3	3		2	3	2	1	2	1	2	1	1	1	3	1	2	1	2	3	2	1	1		2	3	2
1	4	2		2	3	3	1	1	2	2	3	1	1	1		1		3	1	3	1	1		3	5	3
1	2	2		2	1	3	1	2	1	2	1	2	1	1		3	1, 4	3	2, 1	3	1	1		3	1	1, 2, 3
1	2	3		2	1	1	1	1	1	1	1	1	1	1		1		1		1		1		1		3
1	2	3		2	2	1	1	2	2	2	1	3	1	3	1	3	4, 5	3	2, 1	3	1, 3	2	4	3	2, 1	1, 2, 3
2	1	1	2	2	1	2	1	2	4	1	3	1	1	1		1		2	1	2	1	1		2	1	2
1	2	1	1	2	2	1	1	2	4	2	3	1	1	1		3	1	3	4	3	1	1		3	2	2
1	2	1	3	2	2	2	1	2	1	1	1	1	1	1		3	1	3	1	1		1		1		1, 2, 3
1	2	1	3	2	1	2	2	2	4
1	1	1	2	2	1	1	1	2	4	2	1	3	1	1		1		2	3	3	1	1		2	2	3
1	1	1	2	1	1	1	1	2	3	2	1	3	1	1		1		2	2, 4	3	4	1		2	1	3
1	2	1	3	1	1	2	1	2	1	2	1	1	1	1		1		3	8	3	1	1		2	1	1
1	3	1	1	2	3	2	1	1	2	1	1	1	1	2	1	2	1, 4	3	4, 5	3	1	1		3	1, 5	4
1	2	3		1	2	2	1	1	1	1	1	1	1	1		3	6, 5	3	1, 7, 4	3	1	1		3	2	1, 2, 3
2	2	1	1	2	1	2	1	2	1	2	1	2	1	1		1		1		1		1		1		2
1	2	2		2	1	1	1	2	1	2	1	1	1	1		1		2	1	3	1	1		3	4	3
1	1	1	2	2	1	1	1	2	1	1	1	1	1	3	1	3	1	3	1	3	1	1		2	1	3
2	2	2		1	1	1	1	2	4	1	1	1	1	1		1		3	2	1		1		1		3
2	2	1	1	4	1	1	1	2	2	1	1	1	1	1		1		3	2	3	1,	1		2	1	1, 3
1	1	1	3	1	1	1	1	1	1	2	1	1	1	1		1		1		3	1	1		3	2	3
1	2	3		3	2	2	1	2	1	2	1	1	1	1		1		2	2, 8	2	1	1		2	1	1, 2
2	3	1	1	5	1	2	1	2	2	1	1	1	1	1		1		3	2	1		1		1		1, 2
2	3	2		1	1	1	1	2	1	1	1	1	1	3	4	1		2	7, 3, 4	3	1	1		3	1	2
2	2	1	1	5	2	2	1	1	3	1	1	1	1	1		1		3	2	1		1		3	1, 5	1, 3
2	2	3		5	1	1	1	2	3	2	1	1	1	1		1		1		1		1		1		1, 2, 3
1	2	4		1	2	1	1	2	2	1	1	1	1	1		3	1, 4	3	1	3	1	1		1		1
1	2	2		1	1	1	2	2	2
2	4	1	3	1	3	1	1	2	2	1	1	1	1	1		3	1	3	1	1		1		1		1
1	2	2		1	2	1	1	2	1	1	1	1	1	1		1		3	2	1		1		3	1	1, 2, 3
2	2	1	3	1	2	2	1	1	4	1	1	2	1	1		1		3	1	1		1		3	1	2
2	3	1	1	1	3	1	1	2	2	1	1	1	1	1		1		3	1	3	3	1		1		1, 2, 3
1	4	3		2	3	1	1	2	2	1	1	1	1	3	1	1		1		3	1	1		1		1, 2, 3
1	2	4		2	2	1	1	2	1	1	1	1	1	1		1		2	4, 5	1		1		2	1, 5	2, 3
2	2	2		4	1	1	2	2	5
2	2	2		1	1	1	1	2	2	2	1	1	1	3	1	3	1	2	1	3	1	1		1		1
1	4	1	1	1	3	1	1	2	1	1	1	1	1	1		2	8	2	4, 3	2	4	1		2	3	1, 2, 3
2	1	1	1	3	2	1	1	2	5	2	1	1	1	1		1		2	5	1		1		1		1, 2, 3
2	1	1	3	1	1	2	1	1	1	1	1	1	1	1		1		3	2, 6	1		1		1		1, 2
2	4	1	1	1	3	2	1	1	1	2	1	1	1	3	1	1		3	5	3	1	1		2	1	3
2	4	4		1	2	1	1	1	5	1	1	1	1	1		3	1	3	1	3	1	1		3	2, 1	1, 2, 3
1	2	3		2	2	1	1	1	2	1	1	1	3	1		1		2	1	1		1		1		3
2	2	1	1	1	2	1	1	1	3	1	1	1	1	1		1		1		1		1		1		1, 2, 3
2	2	4		5	1	1	1	2	4	2	1	3	1	2	1	1		2	8	2	1	1		2	3	1
2	2	1	1	1	2	1	1	2	2	1	1	1	1	1		1		3	2	3	1	1		1		1, 2, 3
1	3	4		1	2	1	1	1	2	1	1	1	1	3	1	2	1	2	2	2	1	1		2	1	1
1	2	1	3	1	1	1	1	2	1	1	3	1	1	1		3	2, 1, 7	1		1		1		1		1, 2, 3
1	3	1	1	1	3	2	1	2	2	1	1	1	1	1		2	1	3	1	3	1	1		1		1
1	2	1	1	1	2	1	1	2	2	1	1	1	1	1		1		1		1		1		3	1	1
2	3	1	1	1	3	2	1	2	2	1	1	1	1	1		1		1		1		1		1		2
2	1	1	2	3	1	1	1	2	4	2	1	1	1	1		3	3	2	5	1		2	2	1		2
1	2	2		2	2	2	1	2	2	1	1	1	1	1		3	1, 6	3	2, 1, 7, 8	3	1, 3, 4	1		1		2
2	1	1	2	1	1	1	1	2	2	2	3	1	1	2	2	2	3	2	5	2	2	1		2	3, 1	1
2	2	1	3	1	1	1	1	2	2	1	1	1	1	3	1	1		1		3	1, 4	1		3	1, 5	1, 2
2	3	2		1	3	1	1	2	3	2	1	1	1	2	1	2	2	2	3	2	1	1		2	5	3
1	3	4		1	2	2	1	2	2	1	1	1	1	1		3	1, 6, 7, 5	2	2, 4, 6	2	1	1		3	2	1
2	2	4		1	1	1	1	2	4	1	1	1	1	1		1		1		3	1, 3	1		1		1, 2, 3
1	4	1	1	1	3	1	1	2	1	2	1	1	1	2	1	3	1	2	3	2	1	1		2	1	2
1	2	3		2	2	1	1	2	4	1	1	1	1	1		1		3	1, 3	3	1, 3	1		3	5	1, 2, 3
1	2	1	1	1	1	1	1	1	2	1	1	1	1	3	1	3	2, 1, 4	3	1, 3	1		1		1		1
1	4	3		2	3	3	1	2	1	1	1	1	1	3	1	2	1,	3	1	3	3	1		3	2	1
1	3	1	1	1	3	2	1	1	1	1	1	1	1	3	1	1		3	3	3	4	1		3	3	3
2	4	1	1	1	3	1	1	2	2	1	1	1	1	1		1		3	1	3	3	1		1		3
2	1	1	3	1	1	1	1	2	1	1	1	1	1	1		1		1		1		1		3	5	1, 2
1	2	1	3	1	1	1	1	2	4	1	1	1	1	1		1		2	1	3	1	1		1		1, 2
1	2	1	1	2	2	2	1	2	3	1	1	1	1	3	1	2	1	2	4	3	1	1		2	1	3
2	2	1	1	1	3	1	1	1	5	1	1	1	1	1		1		3	1	3	1	1		1		1
1	3	2		1	3	2	1	1	3	1	1	1	1	1		1		1		3	1	1		1		1, 2, 3
2	2	1	1	1	2	1	1	2	4	1	1	1	1	3	1	3	4	3	1	3	1	1		3	2	1
2	2	1	1	3	2	1	1	2	4	1	1	1	1	1		1		3	2, 3, 6	3	1	1		2	2, 1	1, 2, 3
1	4	3		2	2	2	1	2	1	1	1	3	1	3	1	3	1	3	1	3	1	1		3	1	3
2	2	2		1	2	1	1	2	4	1	1	1	1	3	1	3	1	3	1	3	1	1		3	1	2
2	4	1	1	1	3	2	1	2	3	1	1	1	1	1		3	1	3	2	1		1		1		3
2	2	4		5	1	1	1	2	4	2	1	2	1	1		1		2	2	3	3	1		3	1, 5	1, 3
1=Men	1=25-30	1=Medical school	1=Instructor	1=Internal medicine	1=<5	1=<10	1=Yes	1=Yes	1=Academic meeting	1=yes	1=Agree	1=Agree	1=Agree	1=Always	1=The risk of developing MRONJ is very low in patients with osteoporosis	1=Always	1=I refer only those patients who are considered at risk	1=Always	1=I refer only those patients who are considered at risk	1=Always	1=The patients did not mention oral symptoms at all and did not inquire further	1=Always	1=- I will refer such patients to another specialist	1=Always	1=I do not consider myself adequately knowledgeable to detect oral health problems	1=I educated patients about and enhanced their understanding regarding antiresorptive drugs
2=Women	2=31-40	2=Quaternary care center	2=Resident	2=Orthopedics	2=5-10	2=10-30	2=No	2=Never	2=journal/paper/article	2=No	2=Disagree	2=Disagree	2=Disagree	2=Never	2=I do not think antiresorptive drugs cause MRONJ	2=Never	2=I think it unnecessarily burdens the dentists	2=Never	2=Patients already have a dentist whom they visit regularly	2=Never	2=I think that oral health is not related to osteoporosis treatment	2=Never	2=I do not think dentists are helpful in MRONJ management	2=Never	2=I think that the patients are already taking good care of their oral health	2=Education included explanations regarding the importance of oral health
	3=41-50	3=Tertiary care center	3=Fellow	3=Family medicine	3=>10	3=>30			3=Textbook		3=Not sure	3=Not sure	3=Not sure	3=Sometimes	3=I think it is a detail that is not important to patients	3=Sometimes	3=I do not think dentists are involved in osteoporosis treatment	3=Sometimes	3=I think it unnecessarily burdens dentists	3=Sometimes	3=I think that the patients are already taking good care of their oral health	3=Sometimes	3=I can manage MRONJ myself	3=Sometimes	3=I think that oral health is not related to osteoporosis treatment	3=I think that collaborating with a dentist helped reduce the risk of MRONJ
	4=>50	4=Private hospital		4=Gynecology and obstetrics					4=Instructor						4=Other (e.g., I only inform cases with a high risk of MRONJ, limited time, the patient has received medication from another doctor previously, and the patient no longer has any teeth)		4=Osteoporosis needs to be treated urgently, before the patient sees the dentist		4=The referral system is difficult to navigate		4=Other (e.g., I only inform cases with a high risk of MRONJ, limited time, and I ask some patients when it’s close to the time for their next dose.)		4=I think the symptoms are still unclear and the patient’s symptoms need to be monitored first		4=I think it is not my duty to give advice about oral health	4=No role
				5=Physical therapy and rehabilitation					5=Never known								5=The referral system is difficult to navigate		5=I do not think dentists are involved in osteoporosis treatment						5=Other (e.g., limited time, I think the patient has a low risk of MRONJ, and I think the patient has received advice from a dentist already)
																	6=Patients are uncooperative		6=Patients have difficulty paying for dental treatment
																	7=Patients have difficulty paying for dental treatment		7=Patients are uncooperative
																	Other (e.g., the queue to see the dentist is long and I inquire about the patient’s oral health before referring; if there are no issues, I do not refer to a dentist)		8=Other (e.g., the patient underwent an oral health assessment before starting antiresorptive therapy, I forgot to refer the patient to a dentist, I do not know if a referral is necessary, and the patient has prepared their oral cavity well)
